# Supplementary material for: Development and Electrochemical Performance of a PANI-PA-PVA Hydrogel-Based Flexible pH Fiber Sensor for Real-Time Sweat Monitoring
Source: Gels. 2025 Oct 25;11(11):853. doi: 10.3390/gels11110853 (PMC12652390; doi:10.3390/gels11110853)
Supplement: Supplementary file 1 [file gels-11-00853-s001.zip]

Archive with 1 entries (1 files):
- gels-3938682-supplementary.pdf
